# Supplementary material for: The Predictive Value of Risk Factors and Prognostic Scores in Hospitalized COVID-19 Patients
Source: Diagnostics (Basel). 2023 Aug 11;13(16):2653. doi: 10.3390/diagnostics13162653 (PMC10453362; doi:10.3390/diagnostics13162653)
Supplement: Supplementary file 1 [file diagnostics-13-02653-s001.zip]

Archive with 1 entries (1 files):
- diagnostics-2501023-supplementary.pdf
